# Supplementary material for: Insights from DNA Barcodes-Based Phylogenetic Analysis of Medicinal Plants and Estimation of Their Conservation Status: A Case Study in the Tianshan Wild Forest, China
Source: Plants (Basel). 2025 Jan 1;14(1):99. doi: 10.3390/plants14010099 (PMC11723300; doi:10.3390/plants14010099)
Supplement: Supplementary file 1 [file plants-14-00099-s001.zip]

Archive with 3 entries (3 files):
- Figure S1A.tif
- Figure S1B.tif
- plants-3334060-supplementary.pdf
